# Supplementary material for: Synthesis and mechanism-of-action of a novel synthetic antibiotic based on a dendritic system with bow-tie topology
Source: Front Microbiol. 2022 Aug 26;13:912536. doi: 10.3389/fmicb.2022.912536 (PMC9459136; doi:10.3389/fmicb.2022.912536)
Supplement: Supplementary file 1 [file Table_1.XLSX]

## Sheet: Operons
Gene(s)	p-Value (highest of operon)	log2 fold change (highest of operon)	Regulation	Operon	Product	Function	Cluster
liaIH	2.8·10-34	8.22199	LiaR	liaI-liaH	membrane anchor for LiaH	resistance against oxidative stress and cell wall antibiotics	Cell envelope homeostasis
ilvD	1.1·10-113	6.46786	CodY	N/A	dihydroxy-acid dehydratase	biosynthesis of branched-chain amino acids	Metabolism
hisZGDBHAFI	8.4·10-103	6.31396	YlxR	hisZ-hisG-hisD-hisB-hisH-hisA-hisF-hisI	histidyl-tRNA synthetase	translation	Translation
ilvBHC-leuABCD	6.2·10-129	6.23156	TnrA, CodY, CcpA	ilvB-ilvH-ilvC-leuA-leuB-leuC-leuD	ketol-acid reductoisomerase	biosynthesis of branched-chain amino acids	Metabolism
yuaFI-floT	4.9·10-67	6.12511	SigW	yuaF-floT-yuaI	NfeD family protein NfeD2	involved in the control of membrane fluidity	Cell envelope homeostasis
yxjG	1.6·10-115	5.98356	N/A	N/A	putative methionine synthase	N/A
metE	2.9·10-125	5.2571	N/A	N/A	methionine synthase	biosynthesis of methionine	Amino acid biosynthesis
bcaP	1.8·10-53	5.12254	CodY	N/A	branched-chain amino acid transporter	biosynthesis/acquisition of branched-chain amino acids	Metabolism
sndC	3.0·10-88	5.07628	N/A	N/A	sulphur compound N-deacetylase	N/A
iseA	4.1·10-38	4.74223	WalR	N/A	inhibitor of autolysins	protection against cell envelope stress	Cell envelope homeostasis
liaGFSR	3.4·10-98	4.59985	LiaR	liaG-liaF-liaS-liaR	N/A	N/A
yeaA-ydjPO	5.8·10-55	4.59553	SigW, SigE	yeaA-ydjP-ydjO	N/A	N/A
metIC	2.2·10-81	4.56406	N/A	metI-metC	cystathionine beta-lyase	biosynthesis of methionine	Metabolism
yxjI	2.8·10-84	4.55675	SigB, SigW, DegU	N/A	N/A	N/A
yhzC	8.1·10-36	4.48107	N/A	N/A	N/A	N/A
oppABCDF	9.3·10-76	4.43941	TnrA, CodY, ScoC	oppA-oppB-oppC-oppD-oppF	oligopeptide ABC transporter	initiation of sporulation, competence development	Differentiation
ilvA-ypmP	5.2·10-83	4.43879	CodY	ilvA-ypmP	threonine dehydratase	biosynthesis of branched-chain amino acids	Metabolism
yitJ	7.3·10-78	4.43739	N/A	N/A	bifunctional homocysteine S-methyltransferase	methionine biosynthesis, tetrahydrofolate interconversion	Metabolism
ylbP	7.2·10-41	4.25544	CcpA	N/A	putative N-acetyltransferase	N/A
yxjH	1.8·10-84	4.24293	N/A	N/A	putative methionine synthase	N/A
yusY/1Y	3.7·10-65	4.15971	N/A	yusY/1-yusY	N/A	N/A
fosB	1.5·10-50	4.02519	SigW	N/A	fosfomycin resistance protein	resistence against compounds from B. amyloliquefaciens	Cell envelope homeostasis
yoqW	2.1·10-26	4.00002	N/A	N/A	N/A	N/A
pspA-ydjGHI	4.5·10-77	3.99909	SigW, AbrB	pspA-ydjG-ydjH-ydjI	Phage shock protein	N/A
bacABCDEF	9.1·10-27	3.98222	CodY, AbrB, ScoC	bacA-bacB-bacC-bacD-bacE-bacF	anticapsin biosynthesis protein	biosynthesis of the antibiotic bacilysin	Antibiotic production
aroA	1.2·10-76	3.90973	N/A	N/A	phosphate synthase	biosynthesis of aromatic amino acids	Metabolism
bacG	2.9·10-48	3.89563	CodY	N/A	short chain reductase	biosynthesis of the antibiotic bacilysin	Antibiotic production
yfmB	2.2·10-24	3.8717	Fur	yfmB-fecC	N/A	N/A
amhX	4.9·10-39	3.82549	CodY	N/A	amidohydrolase	N/A
lysC	6.8·10-43	3.81266	N/A	N/A	aspartokinase II	biosynthesis of lysine	Metabolism
ykwB	4.2·10-22	3.75395	N/A	N/A	N/A	N/A
yodF	1.5·10-42	3.72888	TnrA	yoyD-yodF	N/A	N/A
mtnE	3.5·10-31	3.66158	N/A	N/A	glutamine transaminase	methionine salvage	Metabolism
yrhH	2.7·10-87	3.65123	SigW, SigM, SigX	N/A	N/A	N/A
ypuD	2.0·10-35	3.64571	LexA, SigB, SigM	N/A	putative intramembrane metalloprotease	N/A
ylmA	1.2·10-33	3.63281	CodY	N/A	N/A	N/A
yfhKLM	1.0·10-41	3.59884	SigB, SigW	yfhK-yfhL-yfhM	N/A	survival of ethanol stress	General stress response
ywaA	2.7·10-84	3.54558	CodY	N/A	branched-chain amino acid aminotransferase	biosynthesis of branched-chain amino acids	Metabolism
hutP	1.6·10-8	3.49073	CcpA, CodY, HutP	hutP-hutH-hutU-hutI-hutG-hutM	transcriptional antiterminator	regulation of histidine utilization	Metabolism
xpaC-yaaN	2.3·10-52	3.48412	SigW, SigK	xpaC-yaaN-yaaO-tmk-darA-yaaR-holB-yaaT-yabA-yabB-yazA-yabC	N/A	N/A
yueE	1.2·10-62	3.4552	N/A	N/A	N/A	N/A
murQRP-amiE-nagZ-ybbC	3.9·10-71	3.44266	MurR	murQ-murR-murP-amiE-nagZ-ybbC	N-acetyl-muramic acid-6P etherase	cell wall turnover	Cell envelope homeostasis
yocS	2.1·10-23	3.43677	N/A	N/A	putative sodium-dependent transporter	N/A
int	1.1·10-34	3.43476	N/A	immR-immA-int	integrase	excision of the conjugative transposon
pbpE-racX	5.3·10-61	3.43229	SigW	pbpE-racX	amino acid racemase	production of non-canonical D-amino acids	Metabolism
mtnKA	2.2·10-45	3.41088	N/A	mtnK-mtnA	5-methylthioribose kinase	methionine salvage	Metabolism
hpf	1.3·10-21	3.39021	PhoP, SigB, SigH, SigD	yvyC-fliD-fliS-fliT-smiA-S1350-hpf	ribosome hibernation promoting factor	protection against paraquat stress	General stress response
gamAP	2.4·10-36	3.3386	GamR	gamA-gamP	glucosamine-6-phosphate deaminase	glucosamine utilization	Metabolism
ynfC	2.0·10-29	3.33227	N/A	N/A	N/A	N/A
ywrE	8.5·10-24	3.32272	SigW	N/A	N/A	N/A
hom-thrCB	9.8·10-29	3.30989	CodY, TnrA, ThrR	hom-thrC-thrB	homoserine kinase	biosynthesis of threonine	Metabolism
mtnWXBD	1.8·10-40	3.29844	N/A	mtnW-mtnX-mtnB-mtnD	methylthiopentene dioxygenase	methionine salvage	Metabolism
yoaEF	3.9·10-38	3.29453	N/A	yoaE-yoaF	formate dehydrogenase	N/A
fatR	2.1·10-65	3.29091	SigM, W, X, FatR	yrhH-fatR-yrhJ	transcriptional repressor	N/A
yrhJ	1.0·10-72	3.26132	SigM, SigW, FatR, SigX	fatR-yrhJ	NADPH-cytochrome P450 reductase	fatty acid metabolism	Metabolism
yceCDEFGH	7.6·10-52	3.24249	SigM, SigW, SigB, SigX	yceC-yceD-yceE-yceF-yceG-yceH	N/A	N/A
htrA	7.5·10-26	3.22791	CssR	N/A	serine protease Do	protein quality control	General stress response
yobJ	2.6·10-37	3.20897	SigW	N/A	N/A	N/A
ybfO	5.4·10-48	3.17909	SigW, AbrB	ybfO-ybfP-ybfQ	N/A	N/A
gabP	1.5·10-23	3.17807	TnrA, CodY	N/A	gamma-amino butyric acid permease	utilization of gamma-amino butyric acid	Metabolism
cimH	3.5·10-22	3.14934	CcpA	N/A	transporter for citrate (proton symport)	citrate uptake
yqjL	7.4·10-64	3.10757	SigB, SigM, SigW, SigV	N/A	putative hydrolase	resistence against paraquat	Metabolism
yhjCB	3.9·10-3	3.10287	CodY, ComK	yhjC-yhjB	N/A	N/A
yfjR	6.9·10-37	3.07802	YcIJ	N/A	3-hydroxyisobutyrate dehydrogenase	N/A
dppA	7.1·10-19	3.07641	CodY	dppA-dppB-dppC-dppD-dppE-ykfA-ykfB-ykfC-ykfD	D-alanyl-aminopeptidase	degradation of cell wall peptides
ypbG	2.3·10-77	3.05477	SigM	N/A	N/A	N/A
spo0M	6.2·10-43	3.00726	SigH, Sigw	N/A	N/A	sporulation
yobE	4.7·10-22	3.00709	N/A	N/A	N/A	N/A
yoaDCB	2.5·10-21	2.95572	N/A	yoaD-yoaC-yoaB	N/A	methionine biosynthesis
mtnU	3.6·10-37	2.90713	N/A	N/A	omega-amidase	methionine salvage
yuiF	2.5·10-28	2.89919	N/A	N/A	N/A	N/A
khtSTU	8.0·10-17	2.89284	N/A	khtS-khtT-khtU	K/H antiporter for K efflux	potassium ion efflux
yvlABCD	6.9·10-32	2.81727	SigW	yvlA-yvlB-yvlC-yvlD	N/A	N/A
yrkNO	5.5·10-34	2.81092	YrkP	yrkO-yrkN	N/A	N/A
yknUVWXYZ	3.0·10-39	2.79754	AbrB, SigW	yknU-yknV-yknW-yknX-yknY-yknZ	modulator of ABC transporter assembly	resistence against SdpC toxin
rapF	4.1·10-36	2.7805	CcpA, ComA, SigH	rapF-phrF	response regulator aspartate phosphatase	control of ComA activity
serA	3.4·10-36	2.77556	CcpA	N/A	phosphoglycerate dehydrogenase	biosynthesis of serine
ythP-ythQ	5.0·10-37	2.77143	SigW	ythP-ythQ	ABC transporter	N/A
sasA	1.8·10-52	2.75959	SigM, SigW, SigV, WalR	N/A	(p)ppGpp synthetase	ppGpp synthesis independent from stringent response
ydbS-ydbT	1.6·10-33	2.72793	SigW	ydbS-ydbT	N/A	resistence against compounds from B. amyloliquefaciens
yceB	1.6·10-21	2.69629	N/A	N/A	N/A	N/A
cysHPC-sat-ylnD-sirB-ylnF	1.7·10-4	2.68014	CymR	cysH-cysP-sat-cysC-ylnD-sirB-ylnF	phosphoadenosine phosphosulfate sulfotransferase	sulfate reduction
yugP	6.4·10-19	2.64692	N/A	yuzI-yugP	N/A	N/A
cheR-aroFBH	7.4·10-45	2.64172	N/A	cheR-aroF-aroB-aroH	chorismate synthase	biosynthesis of aromatic amino acids
acsA	1.1·10-39	2.61533	CcpA, CodY	acsA-tyrS	acetyl-CoA synthetase	utilization of acetate, fatty acids
gamR	7.7·10-22	2.60251	GamR	gamR-ybgB	transcriptional regulator ([SW|GntR family])	regulation of glucosamine utilization
ywrO	2.8·10-32	2.58866	N/A	N/A	N/A	N/A
yxeI	2.4·10-5	2.58826	N/A	yxeI-yxeJ	penicillin acylase	resistance to penicillin
yqeZ-floA-yqfB	7.5·10-47	2.58757	SigW	yqeZ-floA-yqfB	NfeD family protein NfeD1b, serine protease	resistance against sublancin
yjzH	4.0·10-11	2.58725	N/A	N/A	N/A	N/A
lutP	1.5·10-17	2.57751	ComA, LutR	N/A	lactate permease	lactate uptake
appDFA/1A/2BC	1.5·10-11	2.56516	TnrA, CodY, ScoC	appD-appF-appA/1-appA/2-appB-appC	oligopeptide ABC transporter	uptake of oligopeptides
yjoB	7.2·10-47	2.56295	SigW	N/A	AAA family, ATPase activity	N/A
ykvS	9.7·10-6	2.53678	N/A	N/A	N/A	N/A
yoaG	7.0·10-20	2.50784	SigW	N/A	N/A	N/A
yuxN	9.4·10-12	2.47563	YuxN	N/A	N/A	N/A
yozO	4.8·10-21	2.46775	SigW	N/A	N/A	N/A
ywhH	1.8·10-13	2.46623	ComA	N/A	N/A	N/A
rocR	6.6·10-31	2.46044	RocR, LexA	N/A	transcriptional activator	transcriptional activator of arginine utilization operons
scoC	5.1·10-45	2.45789	AbrB, SenS, SalA, CodY, ScoC	N/A	transcriptional repressor	transition state regulator
argJ	1.6·10-8	2.43632	AhrC, Cody, YxlR	argC-argJ-argB-argD-carA-carB-argF	N-acetylglutamate synthase	biosynthesis of arginine
citZ	4.3·10-37	2.43219	CcpA	citZ-icd-mdh	citrate synthase II	TCA cycle
yuzF	6.1·10-24	2.42677	N/A	N/A	N/A	N/A
yjbC	9.0·10-24	2.42556	PerR, SigM, SigW, SigB, SigX	yjbC-spx	N/A	survival of paraquat stress
ybgG	3.4·10-32	2.41497	N/A	ybgG-ybgF	homocysteine methyltransferase	biosynthesis of methionine
ywnF	3.6·10-16	2.40777	N/A	N/A	N/A	N/A
rapC	3.9·10-41	2.4044	CodY, ComA, CcpA, SigH	rapC-phrC	response regulator aspartate phosphatase	control of [[protein|ComA ]]activity
gabR	3.8·10-23	2.36146	GabR	N/A	transcription regulator	regulation of gamma-amino butyric acid utilization
disA	5.5·10-54	2.3568	SigM, B, F, CtsR, Spx	N/A	DNA integrity scanning protein	control of [SW|sporulation] initiation
ctsR-mcsAB-clpC-radA-disA	1.6·10-45	2.3498	SigM, SigB, CtsR, SigF, Spx	ctsR-mcsA-mcsB-clpC-radA-disA	branch migration transferase	homologous recombination, control of c-di-AMP formation
gltAB	3.1·10-22	2.33083	TnrA, GltC, Fur	gltA-gltB	glutamate synthase (small subunit)	glutamate biosynthesis
yrkA	1.3·10-18	2.32581	N/A	N/A	N/A	N/A
mecA	8.7·10-21	2.32486	N/A	N/A	adaptor protein	control of ComK degradation
thrD	8.7·10-27	2.29192	CodY, ThrR	N/A	aspartokinase III	N/A
mpr-ybfJ	3.6·10-13	2.28268	CodY	mpr-ybfJ	N/A	N/A
sigW-rsiW	3.1·10-47	2.25888	SigW	sigW-rsiW	ECF	adaptation to membrane-active compounds
yozE	4.5·10-11	2.25594	SigE	yodT-yodS-yodR-yodQ-yodP-kamA-yokU-yozE	N/A	N/A
yfhJ	2.3·10-14	2.25546	N/A	N/A	N/A	N/A
yjcHGF	4.5·10-39	2.25206	N/A	yjcH-yjcG-yjcF	putative 2-5 RNA-ligase	RNA metabolism
dat	2.6·10-45	2.2298	N/A	N/A	D-alanine aminotransferase	peptidoglycan precursor biosynthesis
yrzF	1.5·10-11	2.22249	N/A	N/A	N/A	N/A
tyrZ	5.5·10-34	2.21653	DtrR, TyrZ	dtrR-tyrZ	tyrosyl-tRNA synthetase (minor)	translation
ypbH	1.2·10-24	2.19804	N/A	N/A	putative adaptor protein	N/A
yktC-ykzC	1.1·10-24	2.19733	SigB	yktC-ykzC	nucleotidase	N/A
bstB	1.0·10-13	2.19409	N/A	N/A	bacillithiol S-transferase	N/A
hisJ	1.9·10-45	2.18379	N/A	hisJ-ytsP	histidinol phosphate phosphatase	biosynthesis of histidine
ygaJ	1.5·10-19	2.176	N/A	N/A	N/A	N/A
ykuN	6.7·10-18	2.15829	ResD, Kre, NsrR, Fur, SigI	ykuN-ykuO-ykuP	flavodoxin	electron transfer
ywrF	7.6·10-10	2.15205	N/A	N/A	N/A	N/A
yjcL	2.2·10-14	2.15198	N/A	yjcL-yjcK	N/A	N/A
sppA-yteJ	2.9·10-29	2.13949	SigW	sppA-yteJ	signal peptide peptidase	protein secretion
tyrS	1.7·10-20	2.13869	CcpA, CodY	ytzK-tyrS	tyrosyl-tRNA synthetase (major)	translation
ykvR	4.2·10-13	2.1166	LexA	N/A	N/A	N/A
hmp	5.5·10-20	2.06806	ResD, NsR	N/A	flavohemoglobin	resistance to NO
nhaX	3.3·10-3	2.05904	SigB, NhaX	N/A	N/A	N/A
cah	2.9·10-21	2.05475	N/A	ycgK-cah-ycgL	cephalosporin C deacetylase	resistance to cephalosporin C
trxB	1.1·10-14	2.05225	Spx	N/A	thioredoxin reductase	keeps TrxA|thioredoxin in the reduced state
htrB	8.1·10-16	2.01348	CssR	N/A	serine protease	protein quality control
yttB	1.0·10-10	-2.00219	N/A	N/A	N/A	N/A
purE	2.8·10-8	-2.00295	PurR	purE-purK-purB-purC-purS-purQ-purL-purF-purM-purN-purH-purD	phosphoribosylaminoimidazole carboxylase	purine biosynthesis
yozV	2.1·10-10	-2.02875	N/A	N/A	N/A	N/A
hrcA-grpE-dnaKJ-yqeTUV	2.5·10-19	-2.05847	HrcA	hrcA-grpE-dnaK-dnaJ-yqeT-yqeU-yqeV	N/A	N/A
ykzT	2.0·10-3	-2.05914	N/A	ykzT-patA	N/A	N/A
ywnC	1.9·10-22	-2.0624	N/A	N/A	N/A	N/A
ylxY	3.1·10-11	-2.06307	N/A	N/A	N/A	N/A
ywsA	1.3·10-5	-2.0758	SigB	N/A	N/A	N/A
nusG	9.3·10-17	-2.07694	N/A	N/A	sequence-specific RNA polymerase pause factor	transcription
yukC	6.0·10-14	-2.0834	DegU	yukE-yukD-yukC-yukB-yueB-yueC-yueD	membrane pseudokinase-like protein	export of YukE
proJ	1.3·10-11	-2.10857	N/A	proH-proJ	glutamate 5-kinase	osmoadaptive de novo production of proline
yabE	4.9·10-26	-2.11378	N/A	N/A	N/A	N/A
ypjB	6.8·10-14	-2.1236	SpoIID, SigE	N/A	N/A	N/A
speD	7.8·10-32	-2.12715	CcpN	gapB-speD	S-adenosylmethionine decarboxylase	spermidine, polyamine biosynthesis
pbuO	1.2·10-9	-2.13444	PurR	N/A	N/A	N/A
ypjA	2.0·10-8	-2.14276	N/A	N/A	N/A	N/A
tdk	4.3·10-14	-2.14624	N/A	N/A	thymidine kinase (ATP:thymidine)	biosynthesis of thymidine nucleotides
ltaS	2.4·10-31	-2.16393	N/A	N/A	major lipoteichoic acid synthase	biosynthesis of lipoteichoic acid
gcaD-prs-ctc	7.7·10-33	-2.16557	SigA	gcaD-prs-ctc	bifunctional N-acetylglucosamine-1-phosphate	cell wall metabolism
yfhI	1.5·10-9	-2.18633	N/A	N/A	N/A	N/A
ccpA-motPS	4.1·10-19	-2.19955	N/A	ccpA-motP-motS	motility protein (flagellar motor rotation)	[SW|motility and chemotaxis]
rnpA	4.3·10-23	-2.23364	N/A	rpmH-rnpA-yidC1-jag	protein component of RNase P	cleavage of precursor sequences from the 5 ends of pre-tRNAs
yocC	4.8·10-7	-2.25219	N/A	yocC-yocD	N/A	N/A
yojI	1.0·10-17	-2.25803	N/A	yojI-rsbRC	putative multidrug exporter	N/A
pyrG	1.0·10-11	-2.26377	N/A	rpoE-pyrG	CTP synthase	pyrimidine biosynthesis
atpIBEFHAGDC	1.2·10-27	-2.29006	RelA	atpI-atpB-atpE-atpF-atpH-atpA-atpG-atpD-atpC	ATP synthase	ATP synthesis
dacA	5.3·10-31	-2.29855	N/A	dacA-pdxS-pdxT-serS	penicillin-binding protein 5	carboxypeptidase
ydfM	5.3·10-13	-2.30178	MntR	N/A	manganese (II) efflux pump	Mn(II) export
rpsJCD	1.2·10-18	-2.3317	N/A	rpsJCD	ribosomal protein S10	translation
ygaE	4.0·10-33	-2.34424	N/A	N/A	N/A	N/A
yptA	6.6·10-9	-2.34569	N/A	N/A	N/A	N/A
speA	3.0·10-19	-2.3726	N/A	N/A	arginine decarboxylase	spermidine, polyamine biosynthesis
yufK	4.3·10-26	-2.39061	N/A	N/A	N/A	N/A
opuAAABAC	8.1·10-16	-2.42713	RemA	opuAA-opuAB-opuAC	glycine betaine and arsenobetaine ABC transporter	compatible solute transport
yfhO	6.4·10-29	-2.42972	SigB, SigX	csbB-yfhO	glycosyltransferase	lipoteichoic acid glycosylation
yutJ	1.3·10-15	-2.4345	N/A	N/A	putative NADH dehydrogenase	N/A
glpT	4.1·10-18	-2.45354	Glp, PhoP, CcpA	glpT-glpQ	glycerol-3-phosphate permease	glycerol-3-phosphate uptake
ybxB	7.8·10-4	-2.45735	N/A	N/A	N/A	N/A
murEDGB-mraY-spoVE-divIB-ylxWX-sbp	2.0·10-33	-2.49444	SpoIIID, SigE	murE-mraY-murD-spoVE-murG-murB-divIB-ylxW-ylxX-sbp	diaminopimelate synthetase	peptidoglycan precursor biosynthesis
yrrMNO-udk-greA	8.3·10-22	-2.50421	N/A	yrrM-yrrN-yrrO-udk-greA	N/A	N/A
dgcK	1.0·10-21	-2.51139	N/A	N/A	diguanylate cyclase	synthesis of c-di-GMP
dgkB-rlmCD-yefC-dnmA-yeeBC	4.2·10-17	-2.51316	N/A	dgkB-rlmCD	rRNA methyltransferase	23S rRNA maturation
speBE	1.5·10-23	-2.51961	N/A	speE-speB	agmatinase	spermidine, polyamine biosynthesis
yczE	1.9·10-22	-2.65996	N/A	N/A	N/A	N/A
yutK	1.5·10-20	-2.68426	N/A	N/A	N/A	N/A
ypzA	7.2·10-6	-2.84746	SigG	N/A	N/A	N/A
cwlO	1.0·10-24	-2.91235	WalR	N/A	endopeptidase-type autolysin	cell wall synthesis, cell elongation
glmS	1.2·10-28	-2.95249	SigA	cdaA-cdaR-glmM-glmS	glutamine-fructose-6-phosphate transaminase	cell wall synthesis
pbuG	5.5·10-6	-3.05525	PurR	N/A	hypoxanthin/ guanine permease	hypoxanthine and guanine uptake
xpt-pbuX	4.5·10-10	-3.06065	PurR	xpt-pbuX	xanthine phosphoribosyltransferase	purine salvage and interconversion
nupG	2.5·10-17	-3.0878	N/A	N/A	purine nucleoside transporter	purine uptake
pyrR	6.5·10-7	-3.14521	PyrR	pyrR-pyrP-pyrB-pyrC-pyrAA-pyrAB-pyrK-pyrD-pyrF-pyrE	transcriptional antiterminator	regulation of pyrimidine biosynthesis
yxlA	9.9·10-18	-3.17069	N/A	N/A	N/A	N/A
ydjMN	5.3·10-25	-3.45481	WalR, PhoP	ydjM-ydjN	N/A	may be involved in cell wall metabolism
lytE	7.0·10-61	-3.98252	WalR, Spo0A, SigH, SigI	N/A	cell wall hydrolase	major autolysin, cell elongation and separation
